# Supplementary material for: Effect of an Internet–Delivered Cognitive Behavioral Therapy–Based Sleep Improvement App for Shift Workers at High Risk of Sleep Disorder: Single-Arm, Nonrandomized Trial
Source: J Med Internet Res. 2023 Aug 22;25:e45834. doi: 10.2196/45834 (PMC10481224; doi:10.2196/45834)
Supplement: Multimedia Appendix 1 [file jmir_v25i1e45834_app1.xlsx]

## Sheet: Sheet1
Advice ID	Description
1	Refrain from consuming alcohol before sleep.
2	Stop consuming caffeine 3 hours before lights-out.
3	Refrain from eating midnight snacks.
4	Refrain from using a smartphone in the bedroom.
5	Take a bath a little earlier than usual.
6	Refrain from exercising 3 hours before lights-out.
7	Darken the bedroom when you go to bed.
8	When you do not fall asleep within 15 minutes, leave the bedroom and stay out of the bedroom until you get sleepy.
9	Set your wake-up time according to each work shift.
10	Is there a possibility that you are trying too hard to fall asleep quickly?
11	management of work shift: Consult with your superior so that shift rotation will be clockwise in general.
12	Take a nap. 1) If possible, take a nap for approximately 90 minutes before the night shift.
13	Take a nap. 2) If possible, take a nap for 15-20 minutes during the rest time while you are working.
14	Take a nap. 3) if possible, take a nap earlier after a late-night shift to refresh.
15	Create an environment for taking a nap: Ask your family for cooperation to create a quiet environment during a nap in the daytime or evening at home. Sharing your work shift schedule with your family by placing it where every member of your family can see it might be a good idea. Avoid strong lights for several hours before a nap and darken the room during a nap.
16	Relax. 1) Make a habit of relaxing before sleep, including taking a bath in warm water, light stretching, using aroma, and drinking herbal tea.
17	Relax. 2) Use the Fitbit breathing program Relax.
18	Do moderate exercise regularly.
19	Be broad-minded and try to approach things positively.
20	Continue current sleep habits.
21	Try to make enough time for sleep.
22	Get up at the same time, whether you are working or on holiday.
23	Do not nap for too long.
