# Supplementary material for: Effect of an Internet–Delivered Cognitive Behavioral Therapy–Based Sleep Improvement App for Shift Workers at High Risk of Sleep Disorder: Single-Arm, Nonrandomized Trial
Source: J Med Internet Res. 2023 Aug 22;25:e45834. doi: 10.2196/45834 (PMC10481224; doi:10.2196/45834)
Supplement: Multimedia Appendix 2 [file jmir_v25i1e45834_app2.xlsx]

## Sheet: Sheet1
		SSa	dfb	MSb	F	P
alertness (morning)	sex	201.7	1	201.7	1.009	0.317
	age	1815.1	2	907.5	4.537	0.013
	sex*age	1232.52	2	616.2	3.081	0.05
happiness (morning)	sex	44.54	1	44.54	0.331	0.566
	age	682.99	2	341.49	2.536	0.084
	sex*age	766.53	2	383.26	2.846	0.062
energy (morning)	sex	355.509	1	355.509	1.761	0.187
	age	777.451	2	388.72	1.926	0.15
	sex*age	450.341	2	225.17	1.116	0.331
health (morning)	sex	80.132	1	80.13	0.413	0.522
	age	700.38	2	350.19	1.805	0.169
	sex*age	373.88	2	186.94	0.964	0.385
relax (morning)	sex	18.281	1	18.281	0.099	0.754
	age	235.42	2	117.715	0.636	0.531
	sex*age	392.83	2	196.415	1.062	0.349
alertness (evening)	sex	1320.4	1	1320.4	7.545	0.007
	age	2389.5	2	1194.7	6.827	0.002
	sex*age	944.08	2	472.04	2.697	0.072
happiness (evening)	sex	48.255	1	48.255	0.333	0.565
	age	832.28	2	416.14	2.871	0.061
	sex*age	534.36	2	267.18	1.843	0.163
energy (evening)	sex	810.38	1	810.38	3.506	0.064
	age	844.7	2	422.35	1.827	0.166
	sex*age	1006.07	2	503.04	2.176	0.118
health (evening)	sex	329.06	1	329.06	1.589	0.21
	age	733.87	2	366.98	1.772	0.175
	sex*age	1117.6	2	558.8	2.698	0.072
relax (evening)	sex	72.737	1	72.737	0.321	0.572
	age	89.294	2	44.647	0.197	0.821
	sex*age	519.05	2	259.52	1.145	0.322
